# Supplementary material for: Tau accumulation in degradative organelles is associated to lysosomal stress
Source: Sci Rep. 2023 Oct 21;13:18024. doi: 10.1038/s41598-023-44979-7 (PMC10590387; doi:10.1038/s41598-023-44979-7)
Supplement: Supplementary file 2 — Supplementary Information 2. [file 41598_2023_44979_MOESM2_ESM.xlsx]

## Sheet: 1B
DOX µg/mL	value a.u.
0	3.62
2.5	4.74
5	11.8
10	94

## Sheet: 1C
DOX µg/mL	geometric mean fluorescence x10'000 [a.u.] mCherry	sem	cells analyzed [n]	cells positive [n]	cells positive [%]		geometric mean fluor. x10'000 Gamillus	sem	cells analyzed [n]	cells positive [n]	cells positive [%]		geometric mean fluor. x10'000 tandem-mCherry	sem	cells analyzed [n]	cells positive [n]	cells positive [%]		geometric mean fluor. x10'000 tandem-GFP	sem	cells analyzed [n]	cells positive [n]	cells positive [%]
0	0.236	0.003	69099	228.027	0.0033		1.65	0.083	9500	692.55	0.0729		0.011	0.002	38527	184.93	0.0048		0.093	0.006	38527	184.93	0.0048
0.038	4.304	0.029	68882	37747.3	0.548		3.662	0.222	4797	906.633	0.189		1.048	0.019	40812	30037.6	0.736		3.246	0.064	40812	30037.6	0.736
0.075	6.366	0.041	66261	52412.5	0.791		53.5	1.701	8961	8154.51	0.91		1.247	0.022	51500	38470.5	0.747		3.659	0.068	51500	38470.5	0.747
0.15	7.848	0.049	66228	57154.8	0.863		75.6	1.895	10049	9285.28	0.924		1.314	0.022	54800	40990.4	0.748		3.864	0.073	54800	40990.4	0.748
0.3	8.631	0.053	70839	62834.2	0.887		90.1	2.005	10353	9762.88	0.943		1.344	0.023	56306	42116.9	0.748		3.95	0.072	56306	42116.9	0.748

## Sheet: 2B
DO ctrl [n/cell]	DO KU [n/cell]	DO BafA1 [n/cell]		DO area ctrl [a.u.]	DO area KU [a.u.]	DO area BafA1 [a.u.]
7.1818	28.2	0		26	11	5
0.8462	14.4545	0		6	85	38
1.5714	14.0833	0.1		17	53	35
3.7143	14.7143	0.1667		13	17
				30	11
				29	54
				36	55
				37	46
				43	41
				28	30
				6	75
				5	12
				34	63
				11	24
				21	66
				12	33
				25	57
				24	11
				86	11
				18	87
				18	13
				29	14
				47	27
				57	74
				63	39
				10	34
				46	49
				28	83
				97	20
				21	18
				26	72
				52	42
				28	7
				14	12
				57	15
				38	30
				40	28
				72	82
				5	33
				38	46
				62	86
				73	77
				10	77
				8	24
				28	5
				88	49
				20	49
				189	67
				25	24
				79	47
				102	5
				6	78
				8	30
				34	63
				32	86
				45	94
				9	86
				49	99
				5	55
				35	49
				43	45
				44	5
				14	10
				8	55
				15	35
				7	82
				10	7
				21	17
				5	32
				37	86
				17	50
				6	82
				58	30
				15	86
				16	37
				8	86
				16	20
				88	36
				11	11
				18	9
				96	21
				34	71
				5	8
				5	7
				6	8
				11	39
				14	46
				9	17
				19	6
				29	38
				13	28
				18	16
				33	49
				30	43
				7	81
				21	21
				15	7
				28	15
				18	98
				53	57
				86	7
				10	51
				24	79
				10	44
				17	56
				19	11
				24	38
				23	56
				83	80
				16	5
				31	13
				26	54
				29	98
				8	75
				70	11
				74	5
				10	25
				15	52
				8	71
				50	25
				44	26
				51	7
				11	22
				19	17
				20	16
				14	30
				22	96
					6
					54
					45
					40
					31
					9
					22
					55
					63
					12
					24
					11
					62
					82
					46
					22
					50
					21
					47
					89
					40
					60
					17
					21
					13
					52
					68
					14
					94
					67
					82
					74
					28
					44
					40
					49
					49
					13
					36
					19
					66
					30
					24
					20
					49
					20
					23
					34
					21
					15
					19
					34
					25
					38
					14
					100
					43
					71
					20
					26
					20
					8
					59
					67
					42
					59
					21
					28
					10
					43
					63
					31
					15
					38
					22
					63
					24
					56
					85
					30
					42
					26
					18
					7
					56
					70
					48
					34
					27
					96
					43
					16
					55
					5
					33
					93
					9
					84
					68
					82
					27
					17
					81
					20
					22
					38
					97
					5
					50
					49
					40
					10
					30
					15
					20
					21
					45
					100
					30
					30
					37
					47
					87
					50
					54
					60
					26
					91
					10
					98
					10
					50
					38
					16
					31
					27
					7
					38
					10
					48
					12
					26
					5
					64
					24
					36
					55
					68
					8
					21
					49
					72
					70
					16
					8
					52
					69
					9
					10
					23
					34
					70
					9
					12
					37
					39
					6
					78
					21
					19
					51
					78
					58
					25
					10
					7
					5
					51
					96
					7
					41
					94
					10
					21
					44
					20
					36
					5
					20
					15
					30
					45
					73
					51
					62
					94
					11
					25
					19
					87
					42
					38
					42
					81
					66
					97
					20
					46
					13
					39
					78
					100
					50
					46
					27
					40
					31
					35
					79
					12
					54
					7
					37
					22
					38
					83
					47
					31
					19
					34
					79
					58
					33
					35
					51
					33
					52
					40
					28
					25
					61
					88
					7
					19
					21
					32
					23
					18
					26
					43
					5
					17
					78
					81
					49
					6
					7
					34
					51
					19
					54
					20
					51
					71
					14
					33
					6
					6
					5
					31
					63
					9
					29
					33
					39
					77
					17
					39
					6
					6
					13
					65
					13
					73
					38
					24
					17
					78
					45
					37
					100
					92
					81
					47
					46
					5
					5
					9
					54
					5
					30
					25
					28
					5
					20
					88
					32
					8
					46
					11
					29
					5
					37
					14
					44
					17
					29
					30
					17
					22
					9
					39
					18
					41
					14
					7
					6
					5
					7
					82
					35
					58
					55
					21
					97
					16
					34
					22
					93
					21
					5
					42
					62
					50
					32
					18
					18
					59
					76
					18
					18
					61
					7
					23
					22
					15
					38
					69
					43
					15
					16
					8
					6
					24
					61
					10
					19
					24
					46
					22
					13
					10
					65
					44
					41
					7
					27
					16
					17
					11
					26
					34
					45
					45
					46
					14
					5
					73
					25
					98
					58
					20
					52
					23
					63
					19
					27
					25
					38
					65
					6
					9
					52
					30
					10
					28
					21
					5
					14
					13
					38
					47
					46
					40
					47
					10
					7
					6
					13
					69
					76
					100
					42
					39
					68
					20
					16
					5
					11
					19
					5
					36
					21
					9
					17
					16
					17
					13
					39
					19
					21
					96
					19
					100
					59
					65
					85
					42
					12
					77
					40
					21
					28
					41
					23
					27
					38
					22
					29
					80
					28
					60
					9
					26
					17
					15
					32
					59
					83
					36
					54
					15
					19
					95
					25
					40
					57
					47
					74
					22
					96
					65
					42
					16
					25
					14
					90
					35
					11
					82
					6
					20
					46
					13
					15
					8
					96
					11
					14
					66
					7
					36
					24
					12
					5
					11
					8
					9
					13
					7
					8
					6
					21
					21
					67
					32
					64
					78
					63
					35
					30
					15
					27
					22
					41
					9
					17
					95
					85
					60
					89
					55
					20
					95
					27
					32
					53
					52
					21
					41
					14
					5
					88
					8
					89
					11
					60
					8
					6
					23
					10
					9
					30
					29
					36
					21
					8
					34
					32
					57
					19
					21
					52
					93
					10
					54
					28
					12
					42
					79
					35
					64
					11
					23
					55
					77
					65
					17
					6
					50
					53
					6
					25
					9
					60
					8
					60
					45
					46
					13
					33
					7
					33
					80
					18
					6
					23
					53
					40
					15
					30
					58
					54
					39
					26
					14
					12
					67
					5
					70
					59
					22
					16
					31
					92
					9
					50
					12
					49
					25
					75
					47
					19
					53
					21
					26
					6
					36
					42
					30
					19
					8
					6
					37
					69
					8
					46
					38
					10
					7
					86
					5
					22
					26
					32
					31
					21
					14
					7
					7
					25
					94
					64
					45
					29
					65
					41
					39
					18
					26
					6
					26
					31
					13
					88
					52
					18
					53
					65
					98
					33
					15
					30
					32
					67
					47
					31
					7
					75
					20
					21
					8
					41
					94
					58
					35
					23
					24
					19

## Sheet: 2C
Tau puncta ctrl [n/cell]	Tau puncta KU [n/cell]	Tau puncta BafA1 [n/cell]
8.5455	26.6	9.9
3	16.4545	7.8462
10.4286	23.3333	8.7
7.5714	24.1429	7.5

## Sheet: 2D
Tau puncta ctrl [n/cell]	Tau puncta KU [n/cell]	Tau puncta BafA1 [n/cell]
0	26	0.9
0.8	16.2	1.4
0.6	31	0.5
0.7	32.8	1.8
3.8	48.2	2
1	41.4	1.9
0.8	13.8	3.4
0	19.8	1
0.4	22.3	2
0.8	19.4	3.8
0.3	57	0.2
4	25.7	2.3
0.5	37.6	0.6
0.8	19.8	1.7
5.4	47.6	0.4
1	32.6	1.9
1.1	37.6	3.2
1.3	25.4	0.2
0.8	18.8	0.6
2.6	17	0
3.7	10.1	0.7
0	21.8	0.9
0	39.8	0.8
2	23.8	1.5
0.5	27.3	0
1.3	13.4	1.6
0.1	14.4	1
0.2	23.2	0
1.3	20.6	0.8
0	17.8	1.3

## Sheet: 3D
not induced ctrl	not induced seeds	induced ctrl	induced seeds
0.4	0	1.3	19.3
0	0	13.2	24.4
0	0.2	19.3	20
0	0	6.2	2.9
0	0.4	7.5	11.5
0	0	2.4	6
0.2	0	5.5	8.7
0.4	0	4.6	9.9
0	0	0	2.3
0	0	2	22.4
0	0	0.8	13
0	0	5.8	16.9
0	0.2	3.5	3.3
0	0	2.8	4.8
0	0	6.3	30.8
0	0	0.2	15
0	0	14.6	10.9
0	0.1	3.5	13.9
0	0	1.3	3.2
0	0	3.6	6.8
0	0	5.2	1.9
0.3	0	9.3	4.3
0	0	11.2	1
0	0	2.8	3.9
		11	4.8
		15	4.4
		6	6.7
		16.4	13.3
		9	5.6
		14.5	38
		6.7	12.3
		7	27.7
		8.3	14.9
		1	3.7
		4	0
		6.2	11
		2.4	1.3
		2.6	9.3
		4.3	7.7
		2.2	3.7
		3.5	31.7
		0	2.1
		0	7.1
		1.2	6.6
		0.7	14.7

## Sheet: 3E
not induced ctrl [n/cell]	not induced seeds [n/cell]	induced ctrl [n/cell]	induced seeds [n/cell]		puncta area not induced ctrl [a.u.]	puncta area not induced seeds [a.u.]	puncta area induced ctrl [a.u.]	puncta area induced seeds [a.u.]
60.6667	56.5	21	47.75		36	15	5	17
28.5	86.75	64.5	58.8		5	27	18	22
32.75	73.25	18.1667	21.8		8	55	6	27
77	110.667	16.2857	79.25		20	22	7	5
76.75	42.25	31.4	69.6667		18	7	6	17
89	61.25	41	45.5714		13	36	58	72
52.2	88	41.2	56.25		8	12	11	11
91.25	95	57.2222	43.2222		6	17	15	29
59.6667	114.5	32.4286	54		25	8	26	29
55.4	107	36	76.8		30	5	15	21
59.3333	33.2	42	70		5	23	6	28
35.5	107	29.6667	88.5		12	16	15	9
78	148	16.7778	76.5		13	5	45	5
19.75	35	13.7778	85		22	36	27	14
24.25	75.25	41.6	69.4		8	22	21	18
59	70.3333	6.1429	47.5		26	21	11	17
25.5714	124.333	13.3333	74.6667		15	59	22	5
32.3333	87.4	25.3333	59.5714		7	33	18	5
35.6667	94	14.25	68.1667		77	17	20	6
18	34.6667	15.6	61.1667		74	96	52	5
32.2	22.3333	36.6	43.25		8	12	9	30
58.3333	39	27.7143	32.8333		23	12	10	7
61.25	58.6667	23	66		12	73	6	19
41.25	125.5	9.6667	54.5		19	32	9	39
1.3333	45	22	40.6667		10	59	22	19
17.75	57	16.5	36.7143		21	7	11	16
22.5	18.4	11.3333	107		11	16	12	10
25	83.75	43	47.75		36	23	14	15
32	34	12	98.75		48	15	6	14
13.6	18.75	18	74		6	29	15	16
16	87.5	10.25	61.3333		33	5	38	8
47	52.3333	8	65.75		8	49	19	26
17.3333	72.5	29.75	115.667		21	5	19	5
20.75	19.2	25	65.5714		30	45	5	90
9.6667	112.5	24	77.5		10	16	17	5
25	63.3333	27.5	50.75		13	54	13	55
					66	10	20	66
					14	20	20	24
					37	10	15	65
					71	16	35	63
					17	27	27	10
					30	8	6	32
					86	26	24	9
					34	39	12	9
					43	8	31	49
					16	28	11	40
					94	6	43	5
					11	12	25	6
					22	22	56	46
					16	9	33	27
					34	37	5	8
					36	36	60	7
					8	5	40	5
					8	28	6	13
					83	10	9	49
					7	54	76	41
					33	12	19	25
					8	10	17	11
					16	9	6	32
					27	24	45	13
					38	83	61	19
					5	34	75	65
					38	5	9	13
					34	17	36	67
					13	38	13	49
					62	52	24	34
					14	43	7	33
					6	12	28	36
					70	35	7	29
					5	26	10	73
					7	74	64	19
					6	30	12	7
					15	13	26	18
					33	32	10	5
					91	26	69	37
					5	15	67	35
					22	91	63	46
					14	14	8	23
					41	14	7	14
					5	22	30	12
					9	7	26	12
					10	19	59	21
					31	84	9	23
					29	12	9	11
					8	30	67	14
					12	5	14	49
					53	5	57	40
					63	21	11	23
					17	10	10	49
					8	14	10	11
					100	19	8	9
					51	7	61	73
					24	61	11	6
					31	59	11	75
					39	10	20	46
					14	15	34	11
					5	11	15	30
					22	31	10	29
					54	47	38	80
					14	17	20	5
					6	11	15	5
					26	19	49	59
					29	37	5	5
					34	100	24	18
					36	6	80	13
					6	77	45	19
					11	8	19	6
					10	5	82	14
					37	5	19	12
					16	27	62	34
					22	10	9	22
					8	19	32	50
					68	88	5	10
					83	6	17	75
					73	49	20	7
					56	7	26	5
					17	33	16	66
					19	13	9	37
					21	47	46	21
					20	9	12	28
					6	6	18	27
					33	52	10	5
					32	38	24	17
					6	9	32	8
					5	26	18	23
					22	23	5	43
					73	5	24	12
					8	5	18	20
					7	25	11	26
					84	90	25	5
					38	88	55	28
					28	25	21	5
					5	61	33	55
					92	57	34	7
					7	11	83	28
					39	48	14	72
					6	46	50	12
					55	5	7	5
					27	33	9	7
					22	13	8	52
					61	6	20	5
					46	36	13	26
					25	53	11	64
					29	37	7	8
					84	21	39	16
					23	49	22	15
					29	50	19	91
					10	11	8	99
					100	11	6	75
					13	7	5	10
					23	6	38	20
					17	49	18	39
					8	34	18	57
					31	5	42	65
					16	38	11	84
					86	10	26	5
					8	7	16	12
					8	11	34	23
					11	23	25	41
					70	52	17	29
					17	5	21	35
					19	68	6	32
					19	46	12	26
					13	37	15	42
					13	65	5	46
					43	28	6	24
					28	5	18	5
					11	83	58	6
					26	5	77	12
					28	12	17	55
					47	21	8	78
					9	6	10	15
					38	55	5	51
					21	8	30	8
					21	33	32	11
					13	5	5	14
					8	12	17	87
					15	22	21	15
					11	28	5	21
					17	11	17	54
					46	30	13	76
					24	9	26	59
					52	5	63	37
					25	8	14	7
					7	65	57	91
					78	9	19	8
					6	13	9	11
					14	36	48	47
					8	27	21	38
					5	22	5	11
					33	9	12	5
					15	8	23	5
					10	8	21	9
					53	51	8	23
					16	34	13	7
					98	18	29	6
					21	9	80	12
					17	6	5	5
					24	16	10	68
					8	18	47	17
					7	55	6	43
					5	17	33	62
					8	53	10	9
					5	13	7	95
					7	17	33	5
					6	13	5	17
					6	27	12	5
					15	88	5	11
					5	18	8	18
					33	10	56	6
					14	44	8	5
					43	18	27	6
					36	92	11	36
					61	6	73	43
					71	15	16	18
					17	15	20	11
					25	5	12	5
					10	10	5	37
					18	9	41	42
					12	16	19	30
					22	32	21	8
					25	6	11	7
					12	5	12	28
					5	6	8	58
					31	80	14	11
					8	31	13	10
					6	7	23	26
					16	30	40	43
					32	5	77	57
					12	34	74	25
					12	21	12	76
					46	70	18	40
					5	20	5	24
					10	28	6	5
					7	17	25	75
					50	61	20	15
					15	39	8	85
					12	47	9	5
					55	32	6	20
					5	62	5	81
					5	70	11	34
					8	32	11	8
					6	52	7	29
					22	19	10	11
					6	25	5	20
					12	25	9	56
					12	7	7	14
					8	24	13	41
					21	47	10	33
					32	8	5	28
					20	31	28	27
					29	7	30	6
					13	99	31	47
					27	25	11	18
					6	11	12	7
					61	67	19	18
					48	6	15	7
					21	42	19	13
					8	28	11	7
					11	9	6	74
					16	15	44	94
					48	33	39	56
					39	37	11	9
					9	54	27	5
					10	10	18	20
					7	79	10	19
					6	33	21	11
					5	70	12	8
					26	43	18	19
					12	36	69	6
					6	64	5	24
					8	7	19	62
					5	54	72	59
					7	27	7	13
					5	36	20	7
					17	45	54	23
					5	30	32	9
					18	67	42	98
					22	52	6	60
					13	59	68	5
					15	33	5	11
					28	15	63	41
					10	35	12	30
					17	30	46	59
					22	66	5	14
					14	10	67	20
					6	36	5	5
					10	57	24	8
					6	11	7	7
					5	6	31	9
					8	88	5	31
					12	14	5	12
					7	8	7	10
					25	61	12	5
					57	13	22	25
					5	49	30	50
					6	77	33	55
					36	60	10	37
					74	77	6	25
					57	50	54	31
					5	38	26	12
					21	10	95	18
					6	15	19	11
					14	67	12	29
					73	6	10	41
					11	65	7	22
					14	62	6	6
					64	42	21	22
					44	11	23	98
					44	7	5	75
					8	6	62	72
					38	5	5	8
					33	85	9	99
					22	64	28	34
					5	5	9	14
					74	34	5	23
					12	13	30	86
					20	9	15	17
					17	29	7	49
					14	20	15	38
					33	10	12	9
					11	18	11	29
					78	26	25	32
					35	5	7	9
					18	49	64	10
					55	8	7	52
					17	5	7	9
					43	32	9	18
					57	7	73	32
					94	25	34	97
					8	34	13	29
					99	5	26	38
					42	9	60	90
					40	33	30	37
					21	19	10	8
					42	11	5	24
					7	44	34	17
					73	13	8	9
					9	14	80	27
					24	31	10	24
					13	50	10	10
					37	98	5	89
					26	21	6	69
					10	27	55	18
					26	94	41	60
					13	8	11	82
					71	9	37	7
					18	18	15	90
					45	11	13	24
					91	18	12	49
					17	26	11	5
					20	17	18	17
					12	10	20	26
					6	14	25	14
					6	32	18	85
					23	16	38	24
					36	67	56	40
					84	5	13	12
					13	74	54	30
					67	25	11	13
					10	37	10	7
					76	15	6	6
					60	45	16	22
					36	14	29	11
					5	75	71	33
					23	84	14	6
					35	11	13	24
					9	5	5	36
					6	12	31	8
					6	26	60	10
					11	5	7	12
					86	35	13	37
					10	66	15	61
					31	13	32	7
					24	19	7	58
					5	41	28	12
					11	89	19	10
					8	5	9	86
					5	60	18	22
					69	23	5	18
					6	8	58	50
					23	21	48	35
					17	9	15	33
					5	34	54	31
					17	14	28	31
					16	28	32	14
					78	15	41	12
					7	25	81	41
					27	18	12	44
					33	51	64	99
					9	13	6	66
					9	93	25	76
					15	19	29	5
					8	5	32	7
					6	23	59	5
					55	9	62	33
					14	20	34	12
					87	64	78	6
					20	22	8	39
					45	89	15	31
					12	86	12	5
					55	50	6	20
					6	15	50	44
					17	9	15	5
					5	31	46	69
					18	12	23	13
					19	5	21	93
					22	22	89	21
					13	50	20	10
					6	54	31	14
					5	85	50	5
					15	99	5	32
					31	45	13	17
					34	9	37	67
					64	19	37	15
					6	11	14	10
					13	11	97	21
					10	18	19	36
					24	7	54	26
					89	25	14	28
					90	31	7	10
					64	7	96	35
					8	26	16	12
					12	15	17	9
					31	71	73	8
					13	50	42	8
					9	16	11	46
					7	9	9	16
					24	11	24	6
					5	37	21	8
					5	19	12	26
					18	8	8	32
					8	24	25	29
					7	8	12	5
					8	21	7	14
					63	5	58	60
					6	68	64	48
					7	82	11	11
					47	16	98	46
					43	35	19	22
					5	8	79	14
					6	26	14	68
					9	16	81	49
					41	21	61	22
					5	23	35	27
					20	63	18	79
					39	16	27	100
					26	77	26	41
					20	6	37	27
					42	35	36	19
					6	21	15	22
					83	28	41	20
					12	45	12	14
					26	55	68	10
					55	34	5	21
					8	10	5	8
					5	61	26	91
					14	11	7	5
					8	23	44	15
					18	38	62	38
					14	27	26	19
					9	13	7	46
					6	6	7	55
					17	37	73	22
					16	5	5	54
					18	25	19	5
					54	6	12	22
					9	14	72	22
					8	37	65	17
					50	90	81	5
					14	73	15	42
					7	100	9	13
					10	75	64	20
					6	6	78	22
					5	5	6	10
					34	42	34	9
					11	5	6	5
					12	42	29	25
					11	18	13	48
					16	15	45	61
					31	20	75	34
					7	53	16	9
					12	35	33	7
					15	27	14	16
					29	31	47	17
					33	25	95	77
					7	7	19	19
					24	5	19	36
					81	30	16	5
					5	16	66	5
					23	8	24	15
					8	40	12	76
					13	8	49	7
					69	81	16	38
					6	18	17	6
					10	67	16	5
					13	14	15	11
					30	6	20	26
					49	13	17	13
					5	5	10	15
					26	27	11	13
					6	12	14	22
					6	15	8	19
					8	15	15	22
					8	14	7	6
					43	38	70	7
					5	8	21	5
					23	9	54	10
					82	5	87	7
					17	23	9	28
					14	13	29	13
					9	5	16	72
					33	11	14	10
					19	30	91	12
					14	12	45	7
					6	19	67	28
					22	36	70	13
					36	11	19	22
					5	17	19	46
					11	10	5	13
					6	58	68	32
					6	13	15	22
					22	24	45	5
					13	50	33	31
					17	22	30	24
					18	9	49	63
					31	20	7	21
					6	5	10	19
					23	6	15	5
					14	6	41	22
					8	10	42	20
					19	39	14	29
					47	18	14	20
					38	25	13	19
					23	7	12	5
					52	6	23	69
					44	19	21	5
					16	16	7	79
					12	48	57	35
					28	5	35	32
					13	46	26	87
					18	16	6	5
					7	14	22	14
					13	6	16	62
					22	5	21	7
					18	22	59	10
					7	17	51	5
					27	5	49	23
					21	15	7	57
					6	6	5	14
					10	5	33	14
					14	12	9	33
					8	10	19	36
					23	6	5	22
					16	22	11	7
					78	8	26	22
					38	26	19	24
					10	15	8	30
					75	24	27	17
					19	99	6	26
					14	12	39	19
					18	8	6	37
					6	26	39	8
					56	51	5	5
					7	6	11	22
					15	86	9	23
					15	8	32	7
					16	14	36	41
					5	13	17	8
					19	5	25	10
					19	5	29	69
					17	49	56	58
					7	36	100	16
					12	8	29	26
					5	16	11	81
					12	20	47	26
					48	18	7	28
					57	17	31	17
					14	97	10	10
					29	20	66	12
					8	32	23	26
					65	41	6	30
					16	65	62	97
					5	8	45	98
					19	31	20	17
					8	12	5	92
					15	92	31	7
					60	7	23	9
					9	29	8	8
					23	16	5	15
					42	63	11	20
					13	6	9	10
					8	18	16	6
					93	79	9	22
					9	16	10	23
					71	14	6	42
					21	91	23	5
					79	10	6	6
					14	22	10	55
					8	10	20	26
					6	7	23	26
					12	26	41	12
					26	22	6	7
					8	5	29	22
					19	8	14	22
					32	5	11	8
					14	8	18	5
					56	12	21	49
					5	22	18	35
					27	20	25	74
					71	50	39	58
					11	8	77	42
					74	14	24	67
					17	65	49	56
					78	44	13	8
					11	6	17	16
					42	14	18	12
					8	34	52	6
					43	7	91	15
					12	16	7	10
					62	14	16	13
					6	37	7	96
					9	20	6	10
					49	48	12	31
					46	58	6	8
					7	6	58	11
					15	48	7	14
					15	28	7	9
					29	53	66	14
					20	43	29	17
					17	5	74	5
					17	10	5	36
					35	18	12	5
					44	30	62	41
					34	29	6	66
					20	46	9	18
					14	12	42	6
					6	12	63	16
					17	23	24	27
					5	5	6	5
					6	12	8	23
					10	65	8	6
					31	11	13	20
					31	7	15	12
					11	21	49	22
					91	17	7	42
					14	39	7	5
					7	59	42	15
					11	7	33	5
					70	23	6	55
					14	26	15	27
					85	25	54	56
					28	12	27	37
					8	12	39	6
					39	29	75	81
					29	10	8	5
					9	30	46	10
					11	67	36	13
					16	10	19	5
					31	33	56	9
					24	95	55	5
					13	30	22	5
					38	9	5	40
					25	10	18	7
					40	18	5	17
					90	36	59	54
					16	51	35	10
					50	41	31	11
					49	70	6	77
					36	6	8	15
					18	7	81	19
					64	14	51	14
					23	28	8	34
					36	33	37	14
					11	21	18	17
					29	27	42	56
					13	14	6	16
					54	38	27	25
					7	15	5	11
					19	9	8	11
					69	82	14	12
					20	23	8	24
					52	10	10	12
					33	36	14	35
					15	10	69	5
					33	69	6	29
					14	58	83	20
					82	9	9	9
					5	34	17	27
					12	39	28	34
					32	40	82	21
					38	8	9	74
					82	59	71	5
					18	7	15	15
					5	55	37	13
					7	31	6	32
					22	7	48	5
					48	33	5	17
					17	6	17	36
					26	56	20	65
					33	81	9	9
					79	16	16	22
					6	38	60	8
					17	50	25	100
					6	7	43	46
					7	96	22	91
					5	24	62	54
					15	55	7	11
					28	27	62	5
					28	53	22	34
					5	5	5	26
					14	69	13	35
					7	62	16	5
					26	12	5	28
					41	14	13	12
					22	97	21	62
					7	27	17	32
					21	66	11	95
					12	16	35	31
					41	83	72	13
					9	18	23	24
					21	43	32	9
					29	34	7	82
					13	17	7	32
					37	11	26	21
					5	47	86	13
					20	9	20	20
					8	74	15	15
					12	60	5	16
					45	14	6	56
					6	28	8	37
					15	6	5	11
					5	20	9	14
					19	72	7	29
					38	20	7	9
					14	7	6	26
					73	19	8	13
					10	7	42	13
					6	13	5	55
					6	26	5	39
					5	14	21	6
					25	37	28	93
					10	11	18	43
					31	56	33	22
					5	10	26	38
					47	7	5	78
					41	14	5	6
					24	20	55	92
					5	9	20	6
					14	91	16	20
					55	24	34	20
					32	5	45	90
					26	66	57	32
					7	80	93	45
					7	10	67	70
					7	45	36	38
					5	8	72	14
					12	17	59	23
					25	6	19	50
					7	25	15	13
					22	20	8	6
					19	9	55	61
					26	51	23	72
					25	18	89	50
					29	20	58	18
					71	6	17	28
					6	12	5	5
					16	5	37	60
					14	27	22	29
					12	21	82	91
					10	5	9	45
					16	29	29	5
					12	14	13	20
					5	6	16	18
					5	55	5	79
					30	15	8	54
					7	42	14	47
					21	36	5	52
					7	23	6	44
					30	83	22	32
					33	16	62	7
					39	49	10	41
					34	5	44	63
					24	61	60	8
					43	38	17	29
					55	17	82	12
					90	5	56	89
					80	15	29	8
					16	31	64	6
					10	51	42	14
					12	5	96	37
					15	11	5	5
					10	53	19	85
					19	59	21	18
					9	28	20	86
					25	12	29	35
					11	6	14	19
					29	39	95	9
					21	12	46	42
					5	27	82	65
					8	11	51	45
					5	5	6	40
					10	7	19	36
					14	29	44	26
					88	6	6	33
					83	8	16	42
					14	23	52	17
					21	9	24	7
					20	13	14	15
					5	41	5	28
					41	78	47	20
					88	25	21	53
					6	5	14	6
					36	15	36	61
					13	16	8	84
					9	8	37	33
					6	36	46	51
					9	55	43	63
					8	38	18	24
					12	23	14	17
					40	24	27	21
					16	5	27	15
					72	22	8	19
					67	16	25	58
					8	40	16	23
					5	23	25	89
					13	37	9	11
					46	69	5	12
					53	42	35	38
					8	25	6	7
					34	14	19	6
					18	11	53	5
					25	25	6	93
					71	12	37	28
					81	6	47	92
					8	30	10	21
					22	10	22	93
					6	8	5	23
					6	40	22	44
					31	9	37	42
					15	24	33	31
					26	10	6	5
					22	17	35	14
					13	12	16	10
					27	70	30	6
					22	21	60	5
					6	5	9	85
					33	23	14	9
					30	71	5	15
					48	21	26	25
					9	14	8	43
					17	38	6	28
					31	33	8	64
					19	11	42	11
					7	34	10	9
					23	66	92	12
					11	18	29	37
					20	55	31	8
					50	46	5	71
					20	12	5	7
					8	34	13	10
					65	49	5	42
					10	73	40	8
					8	12	15	58
					22	15	15	33
					34	17	10	6
					66	84	23	29
					7	59	7	23
					9	11	14	30
					16	8	5	10
					12	10	77	5
					9	40	21	15
					45	59	11	38
					59	8	34	11
					37	35	9	58
					18	13	5	88
					9	25	6	65
					9	29	23	13
					9	8	42	14
					18	28	24	87
					17	20	8	49
					6	6	54	40
					5	12	14	59
					5	42	48	20
					11	36	5	56
					8	84	5	80
					7	70	77	91
					11	7	75	47
					9	6	35	8
					18	26	24	33
					24	10	25	62
					8	19	14	11
					35	23	12	51
					39	18	6	68
					5	20	16	10
					15	6	5	16
					30	19	7	9
					95	5	12	36
					29	79	8	29
					28	48	44	35
					52	8	22	91
					23	30	5	6
					82	26	15	7
					21	14	12	10
					68	15	14	50
					37	14	5	15
					14	8	5	11
					10	70	18	19
					74	54	85	34
					25	19	11	8
					6	41	9	29
					5	12	56	24
					16	46	88	9
					9	14	5	10
					9	30	5	17
					44	13	36	23
					21	40	18	11
					10	20	33	11
					39	7	24	31
					5	66	10	16
					6	48	25	24
					13	78	15	22
					5	34	26	38
					18	7	84	5
					91	35	6	5
					8	6	49	6
					29	35	41	17
					13	9	21	16
					23	13	5	12
					7	33	14	9
					66	14	67	9
					12	46	16	7
					12	15	42	54
					80	15	19	5
					30	9	11	5
					5	51	12	51
					78	24	32	62
					21	6	8	18
					23	13	16	23
					5	6	11	9
					37	7	30	6
					31	31	46	71
					7	16	33	35
					16	32	22	62
					56	6	6	15
					5	13	24	34
					21	64	64	56
					5	21	72	70
					53	7	20	16
					23	68	28	14
					9	87	8	13
					22	8	7	49
					9	49	27	29
					44	23	15	8
					42	16	6	10
					8	49	21	10
					48	63	18	28
					34	5	31	34
					23	66	6	40
					46	14	19	38
					77	15	10	6
					19	32	8	79
					34	10	11	7
					11	12	13	55
					12	37	9	18
					35	17	6	17
					76	61	11	29
					24	5	39	83
					18	6	20	16
					31	89	20	5
					68	6	6	98
					19	77	62	5
					59	12	35	17
					19	52	40	11
					32	8	56	32
					8	11	9	9
					34	5	12	76
					38	70	71	12
					19	26	10	16
					90	5	28	47
					8	5	28	40
					12	52	11	9
					27	49	11	27
					26	21	13	54
					31	7	16	20
					47	39	33	5
					5	6	8	22
					61	8	13	5
					18	8	10	7
					73	5	14	8
					21	32	66	6
					30	5	15	15
					5	89	22	7
					26	25	59	19
					96	10	32	13
					18	31	49	22
					42	9	42	7
					37	10	10	45
					11	9	19	6
					6	5	41	39
					19	76	35	37
					9	5	21	15
					31	7	8	60
					55	17	19	20
					52	5	10	12
					8	5	9	9
					5	10	7	5
					14	5	26	28
					22	27	63	15
					75	19	24	10
					41	5	13	6
					16	40	13	6
					11	8	9	22
					97	12	74	16
					75	18	50	82
					27	6	42	26
					10	24	10	37
					10	19	87	35
					15	32	10	12
					47	40	34	6
					44	67	29	5
					6	58	12	8
					8	62	29	9
					43	43	10	11
					8	41	22	7
					44	78	86	5
					22	31	15	13
					21	14	21	11
					66	46	14	13
					23	91	57	5
					16	30	15	10
					10	5	10	6
					90	12	7	25
					12	50	19	5
					5	6	55	6
					18	47	28	9
					17	5	78	14
					35	17	8	9
					7	13	33	13
					7	43	14	73
					19	53	57	10
					33	48	29	11
					5	44	84	7
					68	39	49	38
					7	34	49	91
					17	59	26	11
					12	91	7	7
					21	41	45	73
					32	52	45	13
					24	5	49	16
					23	85	11	77
					12	5	11	46
					29	22	63	51
					43	26	19	5
					60	53	42	6
					8	50	5	13
					5	6	35	8
					44	20	49	5
					46	61	5	86
					31	5	6	6
					16	14	7	13
					33	14	5	54
					48	32	8	10
					35	7	23	5
					17	5	42	44
					5	70	9	12
					6	32	34	54
					11	23	28	67
					9	45	36	42
					17	27	10	13
					43	9	6	21
					16	11	63	9
					35	5	51	8
					13	16	67	7
					5	37	54	26
					41	84	6	5
					52	12	10	38
					25	8	12	96
					17	5	16	60
					48	6	57	12
					21	65	60	17
					6	6	12	27
					8	84	21	11
					63	42	7	42
					30	6	6	17
					21	47	5	17
					24	30	38	9
					46	6	17	58
					27	5	14	57
					20	6	9	10
					53	19	66	9
					54	5	12	5
					71	30	23	54
					67	76	6	11
					10	9	7	7
					6	6	7	25
					68	9	19	15
					8	46	23	73
					23	61	15	45
					5	11	6	23
					7	20	10	36
					19	10	17	31
					39	16	66	11
					5	77	49	5
					59	14	56	48
					65	81	8	90
					41	32	20	9
					5	35	7	33
					50	6	12	7
					9	77	10	70
					37	27	47	15
					6	19	63	10
					27	24	23	72
					91	17	13	16
					25	96	11	60
					27	37	7	25
					8	39	30	76
					10	12	18	13
					6	21	13	6
					39	12	5	24
					73	11	18	25
					29	10	19	45
					11	36	45	23
					6	11	7	24
					69	18	46	24
					25	8	30	5
					6	18	18	71
					44	9	11	14
					21	37	14	11
					62	71	21	34
					20	32	40	57
					18	11	11	8
					8	10	49	63
					27	27	34	9
					23	7	13	49
					89	5	22	61
					87	6	8	17
					15	54	41	6
					65	16	37	71
					9	5	36	24
					17	10	9	49
					7	15	39	10
					11	66	13	49
					32	14	42	66
					74	71	70	22
					5	26	34	12
					37	14	9	20
					6	26	49	14
					7	17	48	11
					76	38	6	16
					35	9	12	67
					5	9	6	35
					50	27	17	23
					20	22	49	9
					40	30	6	6
					37	40	20	38
					27	32	21	11
					60	40	15	14
					11	54	40	20
					13	8	89	11
					58	21	43	96
					35	67	18	15
					18	29	33	16
					37	9	10	95
					52	23	91	59
					19	90	45	50
					8	40	16	5
					56	30	7	65
					46	5	23	34
					41	34	66	9
					31	8	11	10
					5	10	43	26
					58	14	5	8
					18	44	15	5
					90	21	69	36
					39	10	7	5
					35	43	9	11
					8	7	21	47
					25	52	9	8
					27	17	35	7
					22	22	91	15
					29	22	64	17
					10	43	52	6
					84	14	97	64
					31	28	19	8
					6	36	22	6
					14	5	6	6
					17	12	5	5
					21	31	32	14
					35	61	86	21
					6	10	6	9
					58	12	19	34
					22	38	24	46
					6	35	85	15
					20	13	92	15
					10	14	5	38
					6	32	69	49
					9	13	8	6
					18	21	11	11
					6	27	76	18
					9	76	7	5
					11	44	5	11
					7	19	7	31
					19	26	5	10
					7	11	27	85
					18	18	83	6
					31	86	48	18
					64	8	16	42
					81	17	21	65
					39	20	6	14
					33	50	16	12
					70	67	14	12
					37	20	18	51
					39	9	5	37
					7	55	30	14
					22	10	14	17
					7	45	38	36
					100	40	72	11
					11	9	25	21
					22	6	38	29
					7	15	39	6
					22	87	12	24
					10	13	13	19
					77	98	28	5
					37	10	23	7
					12	16	22	79
					20	9	14	47
					17	9	62	8
					23	11	19	11
					5	17	45	17
					39	19	54	71
					14	21	25	18
					31	11	52	18
					21	9	10	12
					6	93	35	18
					5	24	12	6
					13	35	64	17
					27	32	23	6
					9	50	82	27
					34	20	41	7
					69	20	10	11
					17	43	12	5
					11	10	11	5
					28	11	7	8
					13	14	45	12
					19	34	16	18
					27	26	21	10
					20	12	9	12
					5	26	10	29
					37	26	66	48
					7	46	26	21
					22	43	31	74
					21	42	12	47
					9	37	5	23
					5	42	5	17
					41	49	19	18
					15	40	47	25
					40	11	5	40
					7	9	8	8
					29	20	18	23
					7	19	9	14
					30	6	16	67
					36	5	5	9
					7	6	61	38
					12	11	6	16
					24	12	15	59
					29	39	29	31
					6	9	54	7
					44	6	61	9
					71	18	6	13
					63	10	37	67
					6	43	6	17
					20	43	52	6
					49	32	12	8
					7	32	26	10
					68	31	24	67
					100	100	9	9
					12	33	80	6
					5	14	10	24
					8	7	23	9
					85	30	14	37
					7	89	6	17
					12	35	52	28
					75	5	27	53
					33	14	5	8
					27	25	5	10
					27	14	9	25
					9	54	13	14
					81	64	5	9
					33	30	10	40
					54	57	25	18
					24	23	31	17
					21	19	8	11
					17	32	5	27
					20	9	26	30
					5	7	19	38
					50	6	13	62
					13	31	50	65
					13	22	17	24
					9	12	44	7
					45	53	11	79
					88	5	23	17
					39	18	21	18
					55	33	15	24
					8	38	17	50
					6	21	43	30
					14	8	51	27
					8	21	6	50
					22	19	6	15
					31	15	39	28
					6	9	14	57
					7	14	11	6
					86	6	18	21
					62	41	44	47
					7	11	65	58
					33	36	13	31
					19	6	72	13
					9	15	72	13
					32	22	97	9
					21	8	15	76
					12	5	23	19
					46	9	5	98
					99	53	18	43
					12	54	6	46
					24	20	12	19
					49	11	20	38
					7	10	15	20
					13	71	12	25
					5	11	10	18
					65	24	33	24
					30	56	32	7
					19	32	13	11
					15	30	12	11
					9	7	69	7
					10	66	16	21
					15	9	10	82
					15	40	30	10
					10	5	22	27
					6	14	6	38
					85	79	29	43
					8	15	15	78
					29	6	80	9
					50	14	54	6
					21	6	19	10
					15	7	28	27
					17	31	17	13
					12	90	32	48
					42	37	97	6
					7	65	17	91
					10	69	9	65
					6	9	12	34
					9	12	6	62
					68	69	7	6
					6	7	11	18
					7	12	7	50
					19	73	15	6
					16	73	21	98
					10	82	69	57
					15	65	22	46
					27	11	30	12
					8	6	48	59
					75	20	61	91
					16	37	19	17
					65	19	38	5
					14	7	22	27
					8	5	72	76
					82	8	5	6
					42	5	43	31
					36	15	7	7
					16	18	73	37
					12	45	5	6
					25	48	9	6
					15	38	10	29
					37	6	26	5
					51	7	34	6
					43	67	20	8
					14	6	53	10
					26	55	30	26
					23	16	18	9
					6	23	32	26
					59	81	7	9
					6	17	6	21
					8	9	9	39
					10	32	7	11
					22	18	10	19
					25	11	26	22
					6	8	48	13
					11	9	62	8
					12	11	7	85
					18	82	9	13
					28	5	5	27
					11	62	9	5
					53	8	29	45
					5	30	38	25
					7	22	13	78
					17	19	44	61
					28	29	31	90
					63	37	5	17
					7	14	15	8
					6	5	7	96
					9	25	12	31
					15	10	24	20
					16	71	15	61
					10	14	27	20
					25	9	5	31
					8	8	63	37
					7	37	26	19
					40	33	12	46
					11	11	10	79
					80	10	12	14
					6	16	33	15
					51	12	35	8
					36	35	8	14
					28	5	5	14
					13	33	23	52
					6	56	99	45
					14	95	22	54
					9	14	10	9
					30	23	8	14
					18	34	20	16
					12	73	7	13
					45	6	25	27
					8	5	34	53
					48	34	9	13
					34	58	11	39
					41	6	15	12
					70	16	11	39
					9	5	24	5
					9	11	21	5
					6	5	7	5
					30	42	10	5
					11	10	10	16
					53	16	32	16
					6	8	10	16
					18	94	15	8
					6	16	39	21
					16	15	15	75
					18	95	34	38
					5	54	21	43
					18	29	13	11
					39	28	26	43
					8	90	10	12
					9	37	32	5
					5	9	5	24
					7	41	46	40
					79	97	41	8
					7	35	55	35
					6	57	19	31
					33	11	10	54
					7	34	9	76
					36	85	61	26
					48	5	5	30
					10	15	62	61
					8	25	15	14
					47	6	22	10
					42	61	13	33
					32	47	6	32
					14	74	6	20
					19	13	14	44
					12	94	5	16
					11	15	24	9
					11	16	7	62
					10	27	12	43
					18	34	8	27
					27	8	17	39
					67	30	39	65
					25	56	70	6
					74	29	14	5
					5	55	8	66
					95	15	89	24
					28	9	30	65
					7	58	65	62
					34	7	28	6
					6	61	62	19
					16	52	35	7
					62	6	45	62
					30	25	7	88
					6	50	6	7
					28	29	64	5
					34	58	15	18
					81	14	40	25
					16	23	11	83
					10	36	21	16
					21	8	6	35
					5	95	78	7
					32	5	31	72
					25	6	22	23
					10	8	49	9
					22	31	13	30
					9	19	74	42
					6	23	74	100
					35	25	40	21
					5	46	24	26
					32	75	28	24
					22	11	5	62
					9	93	7	6
					7	7	23	13
					19	20	7	68
					14	86	26	9
					61	69	20	58
					20	15	44	24
					30	83	82	53
					10	32	65	67
					6	11	29	35
					16	12	6	17
					8	7	70	59
					9	21	31	5
					15	8	17	15
					90	6	74	21
					14	36	24	32
					6	7	30	26
					30	21	37	13
					96	15	11	24
					5	10	13	37
					31	16	87	43
					27	6	27	27
					31	22	21	14
					31	31	58	27
					7	16	31	19
					14	6	88	74
					45	24	95	35
					38	17	7	34
					14	6	19	81
					14	27	18	32
					35	33	5	44
					29	40	21	48
					63	26	61	60
					25	7	38	50
					48	6	41	9
					12	21	86	31
					25	82	48	14
					84	35	42	43
					26	14	47	11
					60	29	23	54
					29	58	34	20
					37	6	41	46
					15	23	10	16
					46	25	9	5
					60	5	76	18
					12	6	26	43
					29	6	29	21
					53	10	23	33
					13	35	28	10
					28	6	12	96
					38	62	16	42
					15	15	7	19
					22	31	37	9
					16	10	90	8
					21	24	74	21
					18	5	56	34
					7	5	7	40
					16	6	8	47
					21	32	92	56
					9	35	32	12
					70	5	40	32
					62	53	23	13
					7	5	43	28
					98	8	67	14
					40	12	11	34
					27	30	47	59
					29	6	24	41
					5	47	11	13
					5	37	27	56
					53	13	69	55
					20	11	9	93
					61	7	55	20
					42	10	59	11
					55	5	37	68
					21	16	5	39
					9	49	11	19
					5	13	23	51
					50	20	10	20
					12	52	16	34
					30	60	13	40
					68	66	19	58
					23	6	28	5
					32	10	28	48
					24	19	48	70
					5	15	5	81
					11	5	56	18
					70	24	7	98
					59	13	48	9
					18	39	83	10
					21	10	24	30
					74	20	29	80
					40	15	11	35
					67	82	46	28
					59	11	10	19
					80	10	5	6
					5	12	88	18
					12	10	89	19
					22	22	11	77
					22	5	33	81
					26	14	5	7
					8	65	23	59
					6	29	17	14
					77	19	73	50
					17	11	69	59
					31	78	16	98
					25	17	15	8
					7	7	8	37
					6	14	10	45
					74	14	37	27
					37	6	6	44
					8	18	16	5
					6	14	66	14
					75	33	77	64
					5	84	50	16
					32	7	52	43
					6	5	46	35
					32	10	22	37
					8	16	53	7
					18	30	24	91
					8	38	19	18
					18	89	10	37
					13	48	40	80
					26	7	19	16
					7	14	22	9
					11	6	29	49
					69	7	26	36
					32	31	26	29
					8	14	8	40
					56	23	10	12
					17	6	13	41
					42	14	5	37
					15	14	58	27
					16	9	28	88
					23	21	77	11
					73	12	33	49
					8	15	9	36
					25	61	63	11
					33	72	24	11
					12	5	99	11
					30	17	35	26
					33	27	28	7
					5	85	48	17
					16	59	43	8
					30	59	12	6
					27	87	65	6
					39	18	24	8
					15	71	29	9
					69	26	5	5
					11	25	24	44
					35	10	45	15
					40	7	43	9
					31	5	13	9
					54	31	72	89
					9	38	8	7
					5	8	66	6
					51	22	5	62
					16	8	95	16
					22	11	19	11
					12	10	15	54
					38	6	67	38
					26	48	77	35
					32	10	56	9
					39	49	35	31
					20	34	31	38
					5	8	61	18
					59	29	37	9
					6	87	19	86
					60	49	15	49
					20	21	8	13
					20	8	79	9
					6	15	42	21
					6	68	10	29
					7	22	60	31
					12	97	12	7
					32	28	63	6
					14	28	8	62
					8	41	36	13
					48	5	16	53
					55	62	42	29
					60	47	58	83
					6	8	58	16
					28	26	37	64
					20	5	8	43
					5	68	33	17
					6	7	5	8
					16	97	5	41
					18	5	64	27
					26	73	69	10
					41	7	66	95
					11	25	8	48
					17	14	42	22
					16	53	14	46
					40	7	35	95
					11	27	52	63
					7	50	45	31
					18	11	31	45
					19	27	5	25
					9	11	25	8
					58	57	59	31
					17	57	66	7
					22	40	91	94
					51	7	7	23
					34	27	10	24
					37	7	13	5
					6	6	30	23
					10	28	41	11
					45	15	34	6
					13	22	75	61
					11	60	6	69
					46	79	53	93
					41	31	32	90
					19	29	8	41
					21	36	27	19
					11	78	41	12
					5	21	19	48
					8	41	5	56
					81	64	9	23
					6	82	76	9
					74	77	40	7
					17	8	6	16
					28	48	34	12
					37	59	38	100
					16	12	9	44
					72	12	48	80
					27	17	5	86
					10	50	65	31
					22	34	65	47
					15	36	10	30
					14	7	21	21
					14	12	37	6
					16	42	34	16
					6	74	14	59
					6	68	34	42
					8	5	8	16
					10	73	82	92
					16	40	14	60
					50	61	51	6
					6	28	75	38
					33	58	70	74
					6	7	16	17
					13	37	34	6
					15	24	16	91
					31	80	40	30
					5	35	26	12
					5	48	54	16
					5	66	55	7
					44	15	17	18
					38	35	31	5
					9	13	94	13
					28	37	34	43
					12	38	19	20
					8	59	88	40
					6	18	20	97
					20	24	49	85
					5	55	9	12
					13	51	9	42
					8	65	14	11
					49	35	7	18
					13	13	11	61
					5	24	36	52
					50	23	11	11
					21	38	19	12
					21	53	23	53
					5	73	18	13
					12	26	65	8
					79	15	12	10
					19	22	30	49
					25	20	10	81
					77	18	13	57
					11	11	5	31
					42	15	12	36
					15	24	6	33
					76	16	6	84
					38	40	18	11
					18	66	41	33
					49	5	16	14
					17	18	5	10
					50	14	5	30
					44	97	88	12
					84	6	22	26
					14	12	8	29
					26	24	20	14
					18	52	9	28
					62	73	5	9
					6	23	34	37
					20	32	6	6
					11	85	54	13
					5	18	64	39
					47	58	34	8
					5	6	65	22
					10	33	6	6
					6	49	7	13
					33	75	12	38
					28	9	80	9
					6	6	11	31
					39	17	23	5
					83	49	8	47
					8	21	82	32
					27	5	80	23
					11	35	5	17
					22	74	17	72
					20	5	14	17
					6	17	36	48
					8	5	12	17
					45	34	13	28
					87	10	6	22
					19	14	26	64
					43	30	14	22
					8	7	27	26
					46	50	8	5
					8	6	62	11
					36	20	24	8
					18	25	17	8
					10	21	21	34
					7	27	36	12
					98	12	11	34
					13	42	31	21
					18	9	18	61
					45	59	32	53
					37	53	11	8
					13	93	22	51
					71	21	19	80
					6	6	5	75
					30	28	5	35
					17	13	26	8
					35	51	62	22
					8	10	18	38
					34	27	7	8
					15	10	43	46
					36	19	34	16
					13	22	11	5
					9	64	10	97
					12	8	5	36
					6	79	25	7
					50	33	19	92
					72	19	28	68
					12	10	36	9
					7	41	5	65
					10	6	43	48
					21	72	40	48
					15	5	55	29
					8	18	24	32
					5	47	17	30
					10	31	82	18
					11	7	60	61
					24	32	18	12
					5	21	9	36
					7	17	20	27
					6	9	60	8
					11	40	7	32
					15	39	6	56
					21	52	31	35
					35	17	10	23
					7	5	16	15
					6	26	18	13
					33	20	7	62
					6	21	9	5
					14	63	49	10
					5	20	22	43
					14	16	20	6
					6	81	12	18
					19	98	6	23
					9	48	5	14
					7	48	5	7
					8	74	23	15
					19	8	51	6
					34	9	74	26
					14	17	32	24
					7	32	8	77
					11	5	14	8
					7	14	17	31
					18	6	67	5
					8	38	90	81
					13	10	20	97
					10	14	17	25
					60	89	6	22
					8	68	29	12
					72	35	58	16
					37	61	83	7
					14	32	69	9
					59	32	42	75
					11	12	51	28
					28	8	21	28
					15	51	84	11
					10	7	5	29
					8	22	15	42
					83	6	49	21
					19	6	5	5
					98	20	34	46
					8	6	77	11
					44	34	99	27
					10	9	92	5
					13	30	54	20
					59	15	56	7
					5	17	47	5
					8	9	44	5
					20	33	38	40
					6	40	57	10
					94	8	18	32
					20	43	43	43
					6	8	13	17
					39	6	6	7
					20	6	16	42
					38	22	52	19
					9	21	56	64
					23	89	24	21
					50	51	54	6
					44	11	24	62
					5	15	15	6
					28	58	66	64
					41	37	7	13
					64	46	6	46
					9	25	60	93
					68	11	15	13
					5	6	14	7
					40	30	10	9
					63	62	37	29
					17	5	62	11
					7	49	69	35
					10	37	89	31
					13	6	23	78
					35	85	55	9
					5	83	57	21
					8	12	81	22
					25	8	12	12
					28	33	11	66
					40	5	10	27
					11	5	6	6
					42	11	9	12
					26	45	33	71
					5	43	60	34
					28	17	50	8
					9	71	58	24
					24	40	6	94
					12	26	96	5
					47	6	29	15
					18	11	6	5
					7	7	8	8
					12	58	42	12
					25	24	8	8
					20	52	6	7
					14	60	12	22
					10	29	8	15
					35	84	26	8
					12	11	10	30
					18	77	17	5
					93	13	6	12
					7	24	14	21
					7	90	5	5
					89	14	19	8
					21	28	7	76
					12	56	10	31
					9	80	46	35
					11	5	23	15
					7	12	15	30
					36	23	10	7
					16	41	11	55
					27	17	50	59
					8	61	16	37
					26	6	5	5
					86	5	24	11
					13	69	9	23
					7	52	11	10
					19	100	47	16
					10	18	51	13
					14	36	5	19
					6	9	63	28
					5	52	24	28
					8	5	22	48
					15	5	58	5
					11	98	21	56
					73	6	14	7
					61	11	88	48
					48	22	34	83
					12	11	6	24
					14	8	81	29
					84	5	15	11
					87	25	18	46
					53	8	17	10
					46	6	67	5
					26	21	8	88
					18	8	44	89
					37	90	40	11
					6	59	5	33
					44	43	12	5
					14	36	19	23
					6	10	5	17
					96	9	46	73
					20	6	83	69
					9	26	8	16
					38	31	18	15
					15	11	10	8
					42	5	14	10
					69	33	6	37
					31	87	50	6
					27	13	31	16
					27	47	27	66
					7	7	23	77
					12	47	17	50
					17	5	40	52
					51	77	75	46
					7	5	17	22
					34	72	39	53
					69	5	51	24
					46	56	22	19
[truncated: 9,064 more rows]

## Sheet: 4C
ratio mCherry/GFP cell mask	ratio mCherry/GFP puncta mask
1.133	1.406
0.477	1.381
2.211	1.365
1.352	2.37
0.654	1.37
0.605	1.723
1.079	2.509
1.069	2.18
0.752	0.931
0.67	3.155

## Sheet: 4D
ratio mCherry/GFP cell mask	ratio mCherry/GFP puncta mask
0.9952	1.24696
0.99133	1.05258
1.01271	1.05561
1.03185	1.16555
0.95686	1.20179
1.0144	1.23579

## Sheet: 4E
ratio mCherry/GFP cell mask	ratio mCherry/GFP puncta mask
1.17	2.174
0.488	1.605
0.536	1.457
1.275	2.367
0.908	2.084
0.631	3.196
0.844	1.153
1.717	1.806
1.2	0.772
1.232	0.616

[truncated: 6 more sheets: 4F, 5A, 5B, 6A, 6B, suppl 1]
